# Supplementary material for: Identifying the Most Probable Mammal Reservoir Hosts for Monkeypox Virus Based on Ecological Niche Comparisons
Source: Viruses. 2023 Mar 11;15(3):727. doi: 10.3390/v15030727 (PMC10057484; doi:10.3390/v15030727)
Supplement: Supplementary file 1 [file viruses-15-00727-s001.zip]

Archive with 1 entries (1 files):
- viruses-2210283-supplementary.pdf
